# Supplementary material for: STAMBP promotes lung adenocarcinoma metastasis by regulating the EGFR/MAPK signaling pathway
Source: Neoplasia. 2021 Jun 5;23(6):607–23. doi: 10.1016/j.neo.2021.05.011 (PMC8190130; doi:10.1016/j.neo.2021.05.011)
Supplement: Supplementary file 2 [file mmc2.xlsx]

## Sheet: Sheet1
Age	Gender	Histological type	Tabaco smoking history	Other malignancy history	Laterality	Tumor size	Lymph node invasion stage	Distant metastasis	TNM Stage	Other disease history
69	F	LUAD	No	No	R-Upper	T1	N0	No	Stage IA	No
80	F	LUAD	No	No	R-Upper	T1	N0	No	Stage IA	No
79	F	LUAD	No	No	R-Middle	T2	N0	No	Stage IB	No
71	M	LUSC	Yes	No	R-Upper	T2	N2	No	Stage IIIA	Hypertension
80	F	LUAD	No	Esophageal Cancer	L-Upper	T2	N0	No	Stage IB	No
64	F	LUAD	No	Bilateral Malignancy	L-Lower	T1	N0	No	Stage IA	Hypertension
64	M	LUAD	Yes	No	R-Upper	T2	N1	No	Stage IIB	No
79	F	LUAD	No	No	R-Lower	T1	N0	No	Stage IA	Hypertension
66	F	LUAD	No	No	L-Lower	T2	N2	No	Stage IIIA	No
72	M	LUSC	Yes	No	L-Lower	T4	N0	No	Stage IIIA	Hypertension
67	F	LUSC	No	No	L-Lower	T1	N0	No	Stage IA	No
75	F	LUAD	No	No	R-Upper	T2	N0	No	Stage IB	No
64	M	LUSC	Yes	No	R-Lower	T3	N0	No	Stage IIB	No
66	F	LUAD	No	No	L-Upper	T1	N0	No	Stage IA	Celebral infarction;Hypertension
66	M	LUAD	Yes	No	L-Lower	T2	N0	No	Stage IB	No
74	M	LUSC	Yes	No	R-Middle	T2	N0	No	Stage IB	No
56	M	LUSC	Yes	No	L-Upper	T2	N0	No	Stage IB	No
73	F	LUAD	No	No	L-Upper	T1	N0	No	Stage IA	No
83	M	LUAD	Yes	No	R-Upper	T1	N0	No	Stage IA	Diabetes Mellitus
81	F	LUAD	No	No	R-Upper	T1	N0	No	Stage IA	Hypertension
65	M	LUAD	Yes	No	L-Upper	T1	N0	No	Stage IA	No
54	F	LUAD	No	No	L-Lower	T1	N0	No	Stage IA	No
65	F	LUAD	No	No	R-Middle	T1	N0	No	Stage IA	No
76	F	LUAD	No	No	R-Upper	T1	N0	No	Stage IA	No
Neoplasm Disease Stage was determined according to American Joint Committee on Cancer Code（7th version）. NSCLC, Non-small-cell lung carcinoma; LUAD, lung adenocarcinoma; LUSC, Lung squamous cell carcinoma
