# Supplementary material for: STAMBP promotes lung adenocarcinoma metastasis by regulating the EGFR/MAPK signaling pathway
Source: Neoplasia. 2021 Jun 5;23(6):607–23. doi: 10.1016/j.neo.2021.05.011 (PMC8190130; doi:10.1016/j.neo.2021.05.011)
Supplement: Supplementary file 3 [file mmc3.xlsx]

## Sheet: Sheet1
Position	Tissue type	Pathological type	Age	Gender	Laterality	Pathological Stage	Tumor size (cm)	Metastatic site	T stage	N stage	M stage	TNM stage	Nucleus score	Cytoplasm score
A01	Tumour	LUAD	53	F	R-Upper	Stage Ⅱ	2×2	None	T1a	N0	M0	Stage 1A	2	2
A02	Adjacent tissues	Lung											4	1
A03	Tumour	LUAD	67	M	R-Upper	Stage Ⅱ-Ⅲ	2×1.5×1	None	T1a	N0	M0	Stage 1A	0	2
A04	Adjacent tissues	Lung											8	1
A05	Tumour	LUAD	73	M	L-Upper	Stage Ⅱ	1.7×1.7×1.5	None	T1a	N0	M0	Stage 1A	2	1
A06	Adjacent tissues	Lung											6	1
A07	Tumour	BAC	70	M	L-Upper	Stage Ⅰ-Ⅱ	φ1	None	T1a	N0	M0	Stage 1A	6	1
A08	Adjacent tissues	Lung											3	1
A09	Tumour	LUAD	69	F	R-Lower	Stage Ⅰ-Ⅱ	2×2×1.5	None	T1a	N0	M0	Stage 1A	3	1
A10	Adjacent tissues	Lung											8	1
A11	Tumour	LUAD	73	M	L-Lower	Stage Ⅰ-Ⅱ	2×1.5×1.2	None	T1a	N0	M0	Stage 1A	8	1
A12	Adjacent tissues	Lung											1	1
A13	Tumour	LUAD	61	F	L-Upper	Stage Ⅱ	2.5×2×2	None	T1b	N0	M0	Stage 1A	2	1
A14	Adjacent tissues	Lung											6	1
A15	Tumour	BAC	70	F	R-Middle	Stage Ⅱ	3×2.5×1.7	None	T1b	N0	M0	Stage 1A	8	2
A16	Adjacent tissues	Lung											8	1
B01	Tumour	LUAD	54	M	L-Upper	Stage Ⅱ	φ3	None	T1b	N0	M0	Stage 1A	1	2
B02	Adjacent tissues	Lung											6	1
B03	Tumour	BAC	68	M	R-Upper	Stage Ⅰ-Ⅲ	3×1.5×1	None	T1b	N0	M0	Stage 1A	1	2
B04	Adjacent tissues	Lung											8	1
B05	Tumour	LUAD	40	F	R-Upper	Stage Ⅰ-Ⅲ	3×2×1.5	None	T1b	N0	M0	Stage 1A	1	2
B06	Adjacent tissues	Lung											8	1
B07	Tumour	BAC	51	M	R	Stage Ⅱ	φ2.5	None	T1b	N0	M0	Stage 1A	1	2
B08	Adjacent tissues	Lung											0	1
B09	Tumour	LUAD	59	M	L-Upper	Stage Ⅱ	2.5×2.5×2.5	None	T1b	N0	M0	Stage 1A	1	2
B10	Adjacent tissues	Lung											4	1
B11	Tumour	LUAD	68	F	NA	Stage Ⅱ	4×3×3	None	T2a	N0	M0	Stage 1B	8	1
B12	Adjacent tissues	Lung											8	1
B13	Tumour	LUAD	52	M	L-Lower	Stage Ⅱ-Ⅲ	4×3.5	None	T2a	N0	M0	Stage 1B	1	2
B14	Adjacent tissues	Lung											6	1
B15	Tumour	LUAD	63	M	R-Lower	Stage Ⅱ	5×5	None	T2a	N0	M0	Stage 1B	0	1
B16	Adjacent tissues	Lung											2	1
C01	Tumour	LUAD	65	M	L-Upper	Stage Ⅱ-Ⅲ	4.5×4×4	None	T2a	N0	M0	Stage 1B	1	2
C02	Adjacent tissues	Lung											2	1
C03	Tumour	LUAD	54	M	L-Lower	Stage Ⅱ-Ⅲ	φ3.8	None	T2a	N0	M0	Stage 1B	3	2
C04	Adjacent tissues	Lung											6	1
C05	Tumour	LUAD	72	F	R-Lower	Stage Ⅰ-Ⅱ	3.8×3.5×1.8	None	T2a	N0	M0	Stage 1B	1	1
C06	Adjacent tissues	Lung											2	1
C07	Tumour	LUAD	64	F	R	Stage Ⅱ	4×2.5×2.5	None	T2a	N0	M0	Stage 1B	1	1
C08	Adjacent tissues	Lung											2	1
C09	Tumour	LUAD	72	M	R-Lower	Stage Ⅱ	4×3×3	None	T2a	N0	M0	Stage 1B	6	2
C10	Adjacent tissues	Lung											1	1
C11	Tumour	LUAD	63	F	L-Lower	Stage Ⅱ-Ⅲ	4×3×2.5	None	T2a	N0	M0	Stage 1B	8	2
C12	Adjacent tissues	Lung											4	1
C13	Tumour	LUAD	74	M	L-Lower	Stage Ⅱ	4×4	None	T2a	N0	M0	Stage 1B	2	2
C14	Adjacent tissues	Lung											6	1
C15	Tumour	LUAD	38	F	R-Lower	Stage Ⅰ-Ⅱ	4×4×3	None	T2a	N0	M0	Stage 1B	4	2
C16	Adjacent tissues	Lung											1	1
D01	Tumour	LUAD	49	F	R-Upper	Stage Ⅲ	4×3.8×3	None	T2a	N0	M0	Stage 1B	0	1
D02	Adjacent tissues	Lung											0	1
D03	Tumour	LUAD	60	F	L	Stage Ⅱ	φ4	None	T2a	N0	M0	Stage 1B	0	1
D04	Adjacent tissues	Lung											8	1
D05	Tumour	LUAD	35	M	L-Upper	Stage Ⅰ-Ⅲ	3.5×2.5×2.5	None	T2a	N0	M0	Stage 1B	2	2
D06	Adjacent tissues	Lung											1	1
D07	Tumour	LUAD	63	M	L-Upper	Stage Ⅱ	5×4×2.5	None	T2a	N0	M0	Stage 1B	2	2
D08	Adjacent tissues	Lung											8	1
D09	Tumour	LUAD	61	F	R-Middle	Stage Ⅱ-Ⅲ	3.2×2.5×2.5	None	T2a	N0	M0	Stage 1B	1	1
D10	Adjacent tissues	Lung											6	1
D11	Tumour	LUAD	64	M	R-Lower	Stage Ⅱ	5×3×3	None	T2a	N0	M0	Stage 1B	2	1
D12	Adjacent tissues	Lung											3	1
D13	Tumour	LUAD	45	F	R-Lower	Stage Ⅰ-Ⅱ	4×3×1.5	None	T2a	N0	M0	Stage 1B	8	1
D14	Adjacent tissues	Lung											4	1
D15	Tumour	LUAD	64	F	L-Lower	Stage I-Ⅱ	4×2.5×2	None	T2a	N0	M0	Stage 1B	2	2
D16	Adjacent tissues	Lung											8	1
E01	Tumour	LUAD	45	F	L-Lower	Stage Ⅱ	3.5×3×2.5	None	T2a	N0	M0	Stage 1B	1	1
E02	Adjacent tissues	Lung											8	1
E03	Tumour	LUAD	45	F	L-Lower	Stage Ⅱ-Ⅲ	6×6×4	None	T2b	N0	M0	Stage 2A	2	2
E04	Adjacent tissues	Lung											4	1
E05	Tumour	LUAD	63	F	R-Lower	Stage Ⅱ	φ5.5	None	T2b	N0	M0	Stage 2A	0	1
E06	Adjacent tissues	Lung											1	1
E07	Tumour	LUAD	49	M	R	Stage Ⅱ	7×7×5	None	T2b	N0	M0	Stage 2A	1	1
E08	Adjacent tissues	Lung											8	1
E09	Tumour	LUAD	77	M	R-Lower	Stage Ⅲ	6×5×5	None	T2b	N0	M0	Stage 2A	8	2
E10	Adjacent tissues	Lung											8	1
E11	Tumour	LUAD	60	M	L-Upper	Stage Ⅱ-Ⅲ	2.5×2.5×2	None	T1b	N1	M0	Stage 2A	0	1
E12	Adjacent tissues	Lung											6	1
E13	Tumour	LUAD	47	M	L-Lower	Stage Ⅱ-Ⅲ	4×3.3×3.3	None	T2a	N1	M0	Stage 2A	8	1
E14	Adjacent tissues	Lung											8	1
E15	Tumour	LUAD	52	F	L-Upper	Stage Ⅱ	4×3×3	None	T2a	N1	M0	Stage 2A	6	2
E16	Adjacent tissues	Lung											6	1
F01	Tumour	LUAD	56	M	L-Upper	Stage Ⅱ-Ⅲ	φ5	None	T2a	N1	M0	Stage 2A	0	1
F02	Adjacent tissues	Lung											6	1
F03	Tumour	LUAD	60	M	R-Upper	Stage Ⅱ	φ5	None	T2a	N1	M0	Stage 2A	0	1
F04	Adjacent tissues	Lung											8	1
F05	Tumour	LUAD	66	F	R	Stage Ⅱ	φ4.5	None	T2a	N1	M0	Stage 2A	0	1
F06	Adjacent tissues	Lung											1	1
F07	Tumour	LUAD	63	F	R	Stage Ⅱ	φ5	None	T2a	N1	M0	Stage 2A	0	1
F08	Adjacent tissues	Lung											0	1
F09	Tumour	LUAD	76	F	L-Lower	Stage Ⅱ	4×3×2	None	T3	N0	M0	Stage 2B	6	2
F10	Adjacent tissues	Lung											8	1
F11	Tumour	LUAD	64	F	R-Upper	Stage Ⅱ	8×5×4	None	T3	N0	M0	Stage 2B	2	1
F12	Adjacent tissues	Lung											3	1
F13	Tumour	LUAD	59	F	L-Lower	Stage Ⅱ	14×9×6	None	T3	N0	M0	Stage 2B	0	2
F14	Adjacent tissues	Lung											3	1
F15	Tumour	LUAD	65	F	R-Middle	Stage Ⅱ-Ⅲ	6×4	None	T2b	N1	M0	Stage 2B	3	1
F16	Adjacent tissues	Lung											1	1
G01	Tumour	LUAD	58	F	L-Lower	Stage Ⅱ	φ5	None	T3	N1	M0	Stage 3A	0	1
G02	Adjacent tissues	Lung											1	1
G03	Tumour	BAC	59	F	L	Stage Ⅱ	φ7	None	T3	N1	M0	Stage 3A	1	1
G04	Adjacent tissues	Lung											2	1
G05	Tumour	LUAD	65	F	R-Upper	Stage Ⅱ	φ11	None	T3	N1	M0	Stage 3A	1	1
G06	Adjacent tissues	Lung											6	1
G07	Tumour	LUAD	48	M	L-Lower	Stage Ⅱ-Ⅲ	9.5*8.5*9	None	T3	N1	M0	Stage 3A	3	1
G08	Adjacent tissues	Lung											3	1
G09	Tumour	LUAD	56	M	NA	Stage Ⅱ	2.5×2.5×2	None	T1b	N2	M0	Stage 3A	8	1
G10	Adjacent tissues	Lung											6	1
G11	Tumour	LUAD	62	F	R-Upper	StageⅠ-Ⅱ	3.5×2×2	None	T2a	N2	M0	Stage 3A	0	2
G12	Adjacent tissues	Lung											8	1
G13	Tumour	LUAD	60	M	R-Upper	Stage Ⅱ	6×5×4	None	T2b	N2	M0	Stage 3A	4	2
G14	Adjacent tissues	Lung											8	1
G15	Tumour	LUAD	65	M	R-Lower	Stage Ⅱ	3×3×0.5	None	T3	N2	M0	Stage 3A	0	1
G16	Adjacent tissues	Lung											1	1
H01	Tumour	LUAD	50	M	R	Stage Ⅱ	2.5×2.5×1.5	None	T4	N2	M0	Stage 3B	0	2
H02	Adjacent tissues	Lung											0	1
H03	Tumour	LUAD	68	M	R	Stage Ⅱ-Ⅲ	9×7×7	None	T3	Nx	M0	Stage 3B	6	2
H04	Adjacent tissues	Lung											4	1
H05	Tumour	LUAD	58	M	R-Upper	Stage Ⅱ	8.2×7×2.5	None	T3	Nx	M0	Stage 3B	1	1
H06	Adjacent tissues	Lung											4	1
H07	Tumour	LUAD	61	M	R	Stage Ⅱ	8*6*6	None	T3	Nx	M0	Stage 3B	1	1
H08	Adjacent tissues	Lung											8	1
H09	Tumour	LUAD	42	M	R-Upper	Stage Ⅱ-Ⅲ	φ8	None	T3	N3	M0	Stage 3B	8	1
H10	Adjacent tissues	Lung											8	1
H11	Tumour	LUAD	64	M	L	Stage Ⅱ-Ⅲ	φ9	None	T3	N3	M0	Stage 3B	6	2
H12	Adjacent tissues	Lung											8	1
H13	Tumour	LUAD	45	M	L-Lower	Stage Ⅲ	φ10	None	T3	N3	M0	Stage 3B	1	2
H14	Adjacent tissues	Lung											8	1
H15	Tumour	LUAD	59	M	L	Stage Ⅱ	φ8	None	T3	N3	M0	Stage 3B	2	1
H16	Adjacent tissues	Lung											8	1
I01	Tumour	LUAD	55	M	R	Stage Ⅱ	φ8	None	T3	N3	M0	Stage 3B	1	1
I02	Adjacent tissues	Lung											2	1
I03	Tumour	LUAD	48	M	L-Upper	Stage Ⅱ	φ8	None	T3	N3	M0	Stage 3B	2	1
I04	Adjacent tissues	Lung											1	1
I05	Tumour	LUAD	63	M	R-Lower	Stage Ⅱ	φ8	None	T3	N3	M0	Stage 3B	2	1
I06	Adjacent tissues	Lung											8	1
I07	Tumour	LUAD	59	M	L	Stage Ⅱ	φ8	None	T3	N3	M0	Stage 3B	0	1
I08	Adjacent tissues	Lung											8	1
I09	Tumour	LUAD	59	M	L-Upper	Stage Ⅲ	φ9	None	T3	N3	M0	Stage 3B	4	2
I10	Adjacent tissues	Lung											8	1
I11	Tumour	LUAD	73	F	L-Lower	Stage Ⅱ-Ⅲ	φ8	None	T3	N3	M0	Stage 3B	6	1
I12	Adjacent tissues	Lung											8	1
I13	Tumour	LUAD	71	M	R	Stage Ⅱ	φ8	None	T3	N3	M0	Stage 3B	6	2
I14	Adjacent tissues	Lung											8	1
I15	Tumour	LUAD	40	F	L-Upper	Stage Ⅱ-Ⅲ	φ8	None	T3	N3	M0	Stage 3B	0	2
I16	Adjacent tissues	Lung											8	1
J01	Tumour	LUAD	73	F	L-Lower	Stage Ⅱ-Ⅲ	φ8	None	T3	N3	M0	Stage 3B	1	1
J02	Adjacent tissues	Lung											8	1
J03	Tumour	LUAD	44	F	R	Stage Ⅱ-Ⅲ	4.5×4×3	Diaphragm	T2a	N0	M1	Stage 4	2	2
J04	Adjacent tissues	Lung											4	1
J05	Tumour	LUAD	69	M	L-Lower	Stage Ⅱ-Ⅲ	3.5×2.5×2	Rib	T3	N2	M1	Stage 4	2	1
J06	Adjacent tissues	Lung											8	1
