# Supplementary material for: STAMBP promotes lung adenocarcinoma metastasis by regulating the EGFR/MAPK signaling pathway
Source: Neoplasia. 2021 Jun 5;23(6):607–23. doi: 10.1016/j.neo.2021.05.011 (PMC8190130; doi:10.1016/j.neo.2021.05.011)
Supplement: Supplementary file 4 [file mmc4.xlsx]

## Sheet: Sheet1
		LUSC STAMBP
		high	low			p value
Age
≥60		194	194			1
<60		44	43
Sex
Male		186	172			0.178
Female		56	70
Tabacco smoking history
Stage4-5		136	113			0.043*
Stage1-3		101	124
Prior malignancy history
Negative		217	213			0.561
Positive		24	29
Laterality
Left		103	102			0.925
Right		124	126
Location of lung parenchyma
Peripheral lung		53	38			0.06
Central lung		64	79
Residual tumors
Negative (R0)		197	189			0.071
Positive (R1/R2)		4	12
Tumor size
T1		48	60			0.23
T2-T4		194	182
Lymph node invasion
Negative		149	158			0.445
Positive		90	81
Distant metastasis
Negative		195	199			0.284
Positive		5	2
Tumor TNM Stage
I/II		189	202			0.159
III/IV		51	38
The clinical information from NSCLC patients was retrieved from cBioportal for Cancer Genomics (TCGA) databases for correlation analysis. NSCLC: non-small-cell lung carcinoma; LUSC: lung squamous cell carcinoma. *p<0.05 was considered significant.
